# Supplementary material for: Antimicrobial Investigation of Phthalimide and N-Phthaloylglycine Esters: Activity, Mechanism of Action, Synergism and Ecotoxicity
Source: Life (Basel). 2025 Mar 21;15(4):518. doi: 10.3390/life15040518 (PMC12028801; doi:10.3390/life15040518)
Supplement: Supplementary file 1 [file life-15-00518-s001.zip]

Archive with 1 entries (1 files):
- life-3525115-supplementary.pdf
